# Supplementary material for: Shape as a Key to Taxonomy: Morphometric Analysis of Tetropium Species (Coleoptera: Cerambycidae)
Source: Insects. 2025 Apr 4;16(4):386. doi: 10.3390/insects16040386 (PMC12028269; doi:10.3390/insects16040386)
Supplement: Supplementary file 1 [file insects-16-00386-s001.zip]

Archive with 1 entries (1 files):
- insects-3481138-supplementary.txt
