# Supplementary material for: Shape as a Key to Taxonomy: Morphometric Analysis of Tetropium Species (Coleoptera: Cerambycidae)
Source: Insects. 2025 Apr 4;16(4):386. doi: 10.3390/insects16040386 (PMC12028269; doi:10.3390/insects16040386)
Supplement: Supplementary file 1 [file insects-16-00386-s001.zip › insects-3481138-supplementary.txt]

Id	Species	RawCoord1	RawCoord2	RawCoord3	RawCoord4	RawCoord5	RawCoord6	RawCoord7	RawCoord8	RawCoord9	RawCoord10	RawCoord11	RawCoord12	RawCoord13	RawCoord14	RawCoord15	RawCoord16	RawCoord17	RawCoord18	RawCoord19	RawCoord20	RawCoord21	RawCoord22	RawCoord23	RawCoord24	RawCoord25	RawCoord26	RawCoord27	RawCoord28	RawCoord29	RawCoord30	RawCoord31	RawCoord32	RawCoord33	RawCoord34	RawCoord35	RawCoord36	RawCoord37	RawCoord38	RawCoord39	RawCoord40	RawCoord41	RawCoord42	RawCoord43	RawCoord44	RawCoord45	RawCoord46	RawCoord47	RawCoord48
146902-Tabietis	abietis	432	1767	623	1869	838	1879	1055	1885	1271	1882	1487	1866	1701	1841	1910	1784	2042	1620	2101	1412	2141	1200	2155	986	2122	772	2053	567	1930	393	1918	260	1610	272	1393	280	1177	275	961	277	745	289	399	280	379	345	354	404
146901-Tabietis	abietis	233	772	284	813	395	843	484	856	573	859	662	849	750	831	875	785	901	743	940	663	968	578	977	489	974	371	945	272	889	221	886	165	788	182	699	196	610	201	520	204	430	208	341	201	222	198	230	234
146899-Tabietis	abietis	263	1310	405	1385	568	1407	732	1400	896	1394	1060	1392	1359	1382	1462	1352	1502	1274	1563	1122	1609	965	1640	804	1605	644	1549	490	1461	296	1466	187	1282	187	1118	188	954	188	790	192	625	195	461	195	308	209	305	329
146898-Tabietis	abietis	298	798	374	837	461	847	547	848	634	846	721	844	808	841	939	816	956	776	991	696	1008	611	1025	526	1003	443	973	352	925	266	935	213	826	208	740	214	653	218	566	221	479	218	393	212	321	217	319	279
146896-Tabietis	abietis	290	1270	410	1348	580	1380	719	1383	869	1380	1019	1377	1168	1361	1317	1338	1472	1262	1496	1131	1512	982	1535	833	1525	684	1460	468	1378	338	1352	222	1249	219	1099	219	950	225	799	223	650	235	500	234	351	249	362	347
198073-Tcastaneum	castaneum	77	344	108	379	146	406	190	420	236	427	282	430	329	430	375	425	432	421	457	392	489	359	509	317	527	268	525	225	504	169	471	126	472	100	425	99	378	98	332	95	285	93	238	92	192	94	135	93
198018-Tcastaneum	castaneum	124	560	188	601	264	618	340	628	417	635	494	643	571	651	652	655	706	627	779	545	804	490	840	407	828	342	808	268	753	163	753	131	678	120	602	109	526	95	449	87	372	80	295	76	197	77	184	133
198017-Tcastaneum	castaneum	332	623	394	669	465	689	537	705	611	712	685	715	760	716	825	705	892	658	954	596	996	519	1019	448	1003	399	973	314	921	254	926	216	838	227	764	222	690	215	616	207	542	200	468	193	376	176	366	217
013872-Tcastaneum	castaneum	111	435	147	477	199	488	255	487	310	486	365	487	421	488	476	490	547	488	582	444	594	405	607	351	613	296	602	243	579	191	544	160	541	117	471	84	418	72	363	68	308	73	253	83	200	98	152	123
003199-Tcastaneum	castaneum	186	568	243	624	292	633	356	638	420	634	484	632	549	633	642	621	670	601	702	546	728	488	752	397	739	343	700	265	674	223	676	183	619	162	556	153	491	151	427	148	363	156	300	167	212	183	218	211
146915-Tcinnamopterum	cinnamopterum	354	1449	401	1542	669	1595	856	1599	1041	1621	1228	1615	1414	1602	1598	1572	1747	1469	1821	1318	1849	1115	1901	935	1883	751	1806	581	1689	360	1705	243	1528	180	1341	173	1155	171	968	171	660	190	424	218	388	282	401	379
010878-Tcinnamopterum	cinnamopterum	189	1930	399	2061	642	2114	888	2140	1136	2146	1384	2154	1632	2151	1879	2125	2103	1978	2133	1795	2244	1533	2270	1287	2246	1042	2170	807	2064	582	1973	416	1981	251	1775	187	1338	196	1090	193	842	177	594	182	403	191	422	336
010877-Tcinnamopterum	cinnamopterum	352	2028	570	2114	818	2107	1066	2093	1314	2089	1562	2101	1810	2105	2045	2100	2157	2012	2277	1655	2328	1412	2353	1165	2326	970	2184	704	2044	497	2044	295	1908	216	1510	180	1262	189	1014	194	766	206	455	251	374	319	372	488
010876-Tcinnamopterum	cinnamopterum	269	885	325	903	466	881	565	873	664	871	763	880	956	906	1000	881	995	839	1042	752	1068	630	1065	532	1034	437	999	345	949	258	920	172	831	138	732	127	632	123	533	126	433	133	303	171	282	226	263	319
198020-Tfuscum	fuscum	63	356	93	394	128	428	175	443	222	456	270	465	319	468	367	469	433	450	449	425	478	407	503	347	515	300	520	251	513	194	485	141	482	116	429	105	381	99	332	94	284	89	235	83	163	67	148	93
169038-Tfuscum	fuscum	137	382	166	417	213	427	259	428	304	427	350	427	396	426	441	420	483	403	520	376	534	349	527	287	526	242	509	199	488	158	468	117	457	89	397	80	352	76	306	75	260	77	215	82	154	92	152	124
016942-Tfuscum	fuscum	132	261	137	279	177	290	207	293	236	294	266	294	296	292	340	284	350	273	359	245	371	217	379	189	378	172	364	133	337	91	338	72	316	65	287	58	258	54	228	55	198	58	169	62	143	77	143	101
010880-Tfuscum	fuscum	301	1827	510	1911	728	1960	951	1990	1175	1992	1399	1980	1621	1943	1830	1861	1901	1759	2007	1449	2093	1241	2129	1031	2064	737	1919	548	1852	348	1819	188	1594	190	1369	192	1145	194	920	180	695	172	471	179	348	362	235	555
309258-Tgabrieli-BIO	gabrieli	100	389	124	388	162	383	200	383	238	384	276	386	313	388	351	390	368	357	388	322	399	280	399	247	387	212	371	178	352	145	346	113	308	97	272	87	234	81	197	82	159	90	117	100	102	130	84	163
040811-Tgabrieli-WK	gabrieli	115	463	139	489	188	500	257	505	308	506	360	507	411	504	456	482	485	440	510	395	527	347	533	296	520	247	499	200	471	157	461	108	411	102	359	100	308	97	256	96	205	98	126	104	121	141	100	174
0002CC-Tgabrieli	gabrieli	81	286	99	298	138	298	168	296	198	297	229	296	259	296	289	296	308	273	321	245	328	216	331	186	324	157	311	129	293	90	290	72	258	67	228	62	198	60	168	60	123	64	92	70	90	85	78	113
0001CZ-Tgabrieli	gabrieli	158	533	198	578	256	596	317	601	377	603	438	603	499	605	578	597	611	568	645	520	672	465	690	401	684	347	666	289	637	236	605	185	579	141	518	140	458	133	399	129	338	136	278	140	211	142	203	178
0001CC-Tgabrieli	gabrieli	170	567	210	599	282	609	344	611	405	610	467	612	543	609	592	596	631	551	661	498	678	439	687	379	673	319	650	262	616	211	593	156	545	135	484	130	423	127	361	129	276	134	206	140	190	167	165	223
146946-Tparallelum	parallelum	386	2005	611	2010	835	2001	1060	1995	1284	2008	1508	2026	1732	2049	1946	2065	2039	1860	2116	1649	2179	1433	2198	1214	2140	998	2058	789	1945	540	1931	385	1693	302	1469	278	1245	268	1020	272	797	297	537	347	519	479	356	714
146945-Tparallelum	parallelum	316	874	390	892	488	905	586	916	684	922	783	922	881	918	974	890	1017	801	1046	707	1069	611	1074	513	1048	417	1015	322	962	240	941	167	823	157	725	149	626	153	528	145	429	143	337	136	328	197	273	275
146943-Tparallelum	parallelum	500	2926	815	2999	1138	2994	1460	2960	1784	2964	2107	2981	2430	2977	2755	2955	2900	2799	2953	2350	3001	2030	3026	1709	2948	1397	2824	1099	2673	813	2568	513	2478	394	1962	361	1640	340	1317	354	997	393	682	467	538	734	432	1040
146942-Tparallelum	parallelum	255	920	343	956	433	975	528	975	623	975	717	978	812	982	945	934	950	884	966	791	990	700	1011	608	1002	515	967	427	929	340	893	255	889	215	740	202	646	200	551	203	457	217	312	239	302	298	268	373
002INA-Tparallelum	parallelum	151	572	194	564	237	556	280	552	324	549	367	553	411	557	475	573	482	552	494	510	500	467	504	423	497	381	482	340	467	299	454	257	451	240	381	231	337	229	294	228	250	230	196	244	189	277	177	319
146961-Tparvulum	parvulum	610	2956	831	3063	1180	3071	1530	3076	1876	3028	2224	3048	2573	3070	3043	3071	3261	2893	3367	2589	3418	2245	3473	1900	3509	1559	3424	1219	3254	917	3056	633	3027	526	2593	481	2126	466	1780	457	1434	507	989	516	778	576	695	773
146959-Tparvulum	parvulum	327	1820	446	1893	662	1897	878	1891	1095	1876	1309	1895	1523	1925	1831	1942	1985	1823	2007	1681	2030	1466	2086	1257	2115	1092	2036	838	1935	646	1832	450	1791	264	1548	235	1332	236	1116	225	900	225	588	223	525	327	450	497
146958-Tparvulum	parvulum	147	801	218	869	314	887	411	898	509	887	607	895	705	903	803	899	882	885	939	817	948	689	964	593	975	496	947	383	909	307	859	227	840	144	725	145	626	144	528	137	430	140	281	127	247	146	214	237
146956-Tparvulum	parvulum	663	2820	909	2906	1287	2887	1599	2827	1912	2789	2223	2852	2536	2903	2781	2935	2952	2814	3089	2312	3180	2009	3213	1694	3125	1389	3010	1094	2873	807	2795	503	2483	472	2167	440	1851	417	1534	436	1016	471	797	523	743	727	624	1019
146955-Tparvulum	parvulum	188	815	232	863	322	892	466	878	566	873	664	887	762	909	861	927	941	900	980	788	1018	696	1047	599	1041	501	1020	403	981	311	950	216	932	163	795	147	696	134	596	126	496	125	355	121	305	148	285	213
146976-Tschwarzianum	schwarzianum	335	1935	503	2096	722	2172	955	2167	1188	2162	1421	2163	1651	2127	1872	2056	2065	1928	2159	1725	2209	1498	2230	1267	2202	1036	2131	814	1986	563	1948	466	1928	321	1535	266	1303	244	1070	252	838	270	444	332	415	468	345	615
146975-Tschwarzianum	schwarzianum	108	658	156	711	226	725	296	739	368	741	440	740	510	728	576	701	635	661	666	599	684	530	697	459	695	400	669	309	636	255	612	206	607	172	551	158	409	153	338	152	219	156	142	164	138	200	110	247
146974-Tschwarzianum	schwarzianum	602	2930	886	3137	1227	3214	1576	3241	1928	3244	2279	3244	2623	3183	2960	3090	3138	2940	3337	2502	3448	2169	3503	1824	3441	1483	3315	1156	3148	846	3022	643	3008	458	2615	418	2046	441	1694	460	1343	481	851	500	705	567	716	736
146973-Tschwarzianum	schwarzianum	179	571	232	613	296	632	361	650	429	654	496	657	563	652	625	626	669	601	708	526	734	464	758	390	749	332	730	268	700	208	665	150	665	120	554	117	487	121	420	120	352	115	285	114	220	126	218	154
146966-Tschwarzianum	schwarzianum	623	2839	816	2817	1123	2764	1433	2743	1741	2774	2050	2818	2431	2862	2638	2740	2770	2457	2851	2157	2903	1850	2885	1540	2817	1237	2602	784	2588	526	2474	426	2177	359	1867	331	1556	335	1245	350	871	349	576	467	551	716	399	959
146984-Tvelutinum	velutinum	598	2748	911	2748	1225	2724	1539	2717	1852	2744	2165	2770	2523	2820	2811	2655	2895	2423	2971	2118	3031	1810	3077	1611	2954	1206	2836	915	2707	629	2678	454	2533	341	1936	292	1622	284	1308	294	819	332	671	435	577	680	434	960
146983-Tvelutinum	velutinum	160	561	210	601	273	602	336	592	399	585	463	589	526	596	598	603	641	563	659	502	674	440	695	363	684	317	657	231	636	195	611	149	603	116	565	96	443	91	379	94	315	98	227	108	202	136	195	177
146980-Tvelutinum	velutinum	549	2544	821	2869	1065	2927	1401	2955	1738	2919	2077	2911	2417	2904	2754	2877	3080	2785	3282	2513	3392	2268	3382	2052	3525	1619	3363	1216	3202	918	2991	525	2960	367	2762	293	2212	298	1873	303	1534	316	845	363	661	481	686	620
146979-Tvelutinum	velutinum	228	709	290	781	375	821	467	839	563	842	658	842	753	842	846	830	931	790	1024	690	1035	635	1061	544	1082	479	1068	401	1008	276	961	193	953	146	920	122	724	128	628	130	533	128	332	118	293	132	286	176
[truncated: 10 more columns]
